# Supplementary material for: Indoor Recirculating Aquaculture Versus Traditional Ponds: Effects on Muscle Nutrient Profiles, Texture, and Flavour Compounds in Largemouth Bass (Micropterus salmoides)
Source: Foods. 2025 Dec 17;14(24):4339. doi: 10.3390/foods14244339 (PMC12733158; doi:10.3390/foods14244339)
Supplement: Supplementary file 1 [file foods-14-04339-s001.zip]

Archive with 1 entries (1 files):
- foods-4020457-supplementary.pdf
